# Supplementary material for: Dermoscopy of Umbilical Lesions—A Systematic Review
Source: J Clin Med. 2024 Mar 20;13(6):1790. doi: 10.3390/jcm13061790 (PMC10970748; doi:10.3390/jcm13061790)
Supplement: Supplementary file 1 [file jcm-13-01790-s001.zip]

Archive with 3 entries (3 files):
- Supplementary_Table_S1.pdf
- Supplementary_Table_S2  final.pdf
- Supplementary_Table_S3.pdf
